# Supplementary material for: An empirical evaluation of the estimation of inbreeding depression from molecular markers under suboptimal conditions
Source: Evol Appl. 2023 Jun 28;16(7):1302–15. doi: 10.1111/eva.13568 (PMC10363801; doi:10.1111/eva.13568)
Supplement: Supplementary file 1 — Data S1 [file EVA-16-1302-s002.xlsx]

## Sheet: Fped = 0
	DNA extraction		DNA sequencing and mapping				Genomic measures			Fitness evaluation
Individual	DNA Concentration QUBIT (ng/µL)	DIN TapeStation	Mean mapping quality	Mean coverage (X)	% of reference with a coverage >= 1X	Number of mapped bases (bp)	FYAN	FROH-0.1	FROH-1	Log(P)	Log(W)
B5	23	9.3	58.6662	52.9222	93.1	5768000491	0.0169164	0.245465	0.112496	3.97029	-1.11186
B1	16.3	8.8	-	-	-	-	-	-	-	3.3322
B2	12.2	8.7	-	-	-	-	-	-	-	4.77068
B3	19.2	6.7	-	-	-	-	-	-	-	4.14313
B7	18.5	8.2	58.7551	27.8773	92.66	3038355044	-0.0491476	0.158003	0.0704952	4.91998	0.590868
B6	-	-	-	-	-	-	-	-	-	-
B8	14.6	9.2	-	-	-	-	-	-	-	4.59512
B10	19.3	6.9	-	-	-	-	-	-	-	4.70048
B11	17.4	9.5	58.6947	52.9218	92.99	5767960778	0.0289894	0.264745	0.143502	4.21951	0.437214
B12	13.7	9.3	-	-	-	-	-	-	-	4.35671
B13	11.5	9.2	-	-	-	-	-	-	-	4.35671
B14	11.1	8.3	-	-	-	-	-	-	-	4.7185
B15	16.6	8.5	58.706	53.359	92.96	5815607390	-0.0263899	0.211062	0.0622624	4.56435	2.59738
B16	6.64	6.2	-	-	-	-	-	-	-	4.76217
B17	14.6	8.2	-	-	-	-	-	-	-	4.60517
B19	11.8	8.2	-	-	-	-	-	-	-	4.35671
B20	18.7	9.1	58.6972	47.6488	93.09	5193255286	-0.066101	0.10939	0.0208332	4.76217	0.396881
B21	18.3	8.6	-	-	-	-	-	-	-	4.70953
B23	14.5	8.5	-	-	-	-	-	-	-	4.81218
B24	17.6	9.1	-	-	-	-	-	-	-	4.12713
B28	18.9	9	58.6362	51.2319	93.33	5583774631	-0.0928407	0.105735	0.0256126	4.62497	1.67006
B26	21.4	7.1	-	-	-	-	-	-	-	4.91265
B27	18.1	8.5	-	-	-	-	-	-	-	4.74493
B30	18.3	9.6	-	-	-	-	-	-	-	4.48864
B33	18.8	9.3	58.6513	48.8629	93.26	5325579979	0.12168	0.260341	0.135879	4.18965	0.814508
B31	22.8	9.1	-	-	-	-	-	-	-	4.30407
B32	15.1	6.4	-	-	-	-	-	-	-	4.27667
B34	19.1	8.4	-	-	-	-	-	-	-	4.72739
B35	22.8	8.9	58.6363	48.2221	93.38	5255737970	-0.0484399	0.134596	0.0200865	4.12713	1.52847
B36	15.1	8.7	-	-	-	-	-	-	-	4.20469
B38	-	-	-	-	-	-	-	-	-	4.82831
B39	19.6	8.3	-	-	-	-	-	-	-	4.39445
B40	11.4	8.4	58.4719	54.8562	93.84	5978784585	-0.0909794	0.0983916	0.0314366	4.46591	0.439951
B42	8.2	9.3	-	-	-	-	-	-	-	4.65396
B43	8.98	7.6	-	-	-	-	-	-	-	4.67283
B44	-	-	-	-	-	-	-	-	-	4.85981
B49	17.3	9.2	58.4233	50.8011	94.05	5536821406	-0.0758141	0.0745587	0	3.95124	-0.0990909
B45	14.5	8.8	-	-	-	-	-	-	-	4.70048
B47	13.4	8.1	-	-	-	-	-	-	-	4.92725
B50	-	-	-	-	-	-	-	-	-	4.40672
B52	15.1	9.2	58.5239	50.4517	93.57	5498743720	-0.133795	0.108707	0.0674413	4.86753	1.5976
B51	14.1	8.8	-	-	-	-	-	-	-	4.59512
B53	-	-	-	-	-	-	-	-	-	4.67283
B55	-	-	-	-	-	-	-	-	-	4.33073
B61	15.4	9.3	58.487	46.9676	93.83	5119009881	-0.106855	0.099684	0.0297643	4.17439	0.505549
B57	10.2	6.4	-	-	-	-	-	-	-	4.40672
B60	11.6	8.4	-	-	-	-	-	-	-	4.7185
B62	-	-	-	-	-	-	-	-	-	4.69135
B64	17.3	8.9	58.5159	55.6209	93.46	6062135705	-0.0149105	0.262923	0.123152	4.56435	0.90937
B63	10.1	6.2	-	-	-	-	-	-	-	4.7185
B65	-	-	-	-	-	-	-	-	-	4.18965
B66	-	-	-	-	-	-	-	-	-	4.55388
B69	19.7	8.8	58.5028	50.1957	93.69	5470836417	-0.105222	0.0518227	0	4.41884	0.90937
B70	16.7	8.5	-	-	-	-	-	-	-	4.49981
B71	-	-	-	-	-	-	-	-	-	4.66344
B72	-	-	-	-	-	-	-	-	-	4.44265
B75	15.3	8.1	58.4856	49.7022	93.8	5417049080	-0.100538	0.0829439	0.0221106	4.59512	0.505549
B73	11.4	8.1	-	-	-	-	-	-	-	3.93183
B74	13.9	9.1	-	-	-	-	-	-	-	4.04305
B76	-	-	-	-	-	-	-	-	-	4.44265
B78	15.2	9	58.4741	48.6977	93.79	5307577609	-0.0409966	0.176782	0.0155854	4.67283	0.90937
B79	14.6	9	-	-	-	-	-	-	-	4.47734
B80	8.79	9.4	-	-	-	-	-	-	-	4.58497
B81	-	-	-	-	-	-	-	-	-	4.47734
B84	13.8	9.6	58.4635	53.4301	93.85	5823362401	-0.100366	0.0661298	0	4.66344	0.505549
B82	13.4	6.7	-	-	-	-	-	-	-	4.39445
B83	6.32	8	-	-	-	-	-	-	-	3.43399
B86	-	-	-	-	-	-	-	-	-	4.43082
B88	12.3	8.5	-	-	-	-	-	-	-	4.56435	1.22121
B90	11.5	9.2	-	-	-	-	-	-	-	4.54329
B91	18.3	9.1	-	-	-	-	-	-	-	4.09434
B92	-	-	-	-	-	-	-	-	-	4.14313
B93	11.7	9.3	-	-	-	-	-	-	-	4.36945	0.463573
B94	10.6	9.1	-	-	-	-	-	-	-	4.60517
B95	13.9	6.9	-	-	-	-	-	-	-	4.69135
B96	-	-	-	-	-	-	-	-	-	4.14313
B97	12.7	8.7	-	-	-	-	-	-	-	4.70953	3.04452
B98	12.1	6.5	-	-	-	-	-	-	-	4.60517
B56*	-	-	-	-	-	-	-	-	-	1.94591	-
B59*	-	-	-	-	-	-	-	-	-	2.48491	-
B68*	-	-	-	-	-	-	-	-	-	2.48491	-
B85*	-	-	-	-	-	-	-	-	-	3.91202	-
B89*	-	-	-	-	-	-	-	-	-	1.60944	-
B99*	-	-	-	-	-	-	-	-	-	0	-
B18	-	-	-	-	-	-	-	-	-	-	-
B25	-	-	-	-	-	-	-	-	-	-	-
B29	-	-	-	-	-	-	-	-	-	-	-
B37	-	-	-	-	-	-	-	-	-	-	-
B41	-	-	-	-	-	-	-	-	-	-	-
B46	-	-	-	-	-	-	-	-	-	-	-
B48	-	-	-	-	-	-	-	-	-	-	-
B54	-	-	-	-	-	-	-	-	-	-	-
B67	-	-	-	-	-	-	-	-	-	-	-
B77	-	-	-	-	-	-	-	-	-	-	-
B87	-	-	-	-	-	-	-	-	-	-	-
B100	-	-	-	-	-	-	-	-	-	-	-
B4	-	-	-	-	-	-	-	-	-	♀ dead	-
B9	-	-	-	-	-	-	-	-	-	♀ dead	-
B22	-	-	-	-	-	-	-	-	-	♀♂ dead	-
B58	-	-	-	-	-	-	-	-	-	♀ dead	-
*	Apparently infertile females at the time prior to placing them with curly females in the same tube, as suggested by the absence of larvae/pupae at that time. These females were discarded for the evaluation of fitness.
♀ and/or ♂ dead	Dead flies shortly after pairs were placed in tubes. There is no evidence that mating did occur.

## Sheet: Fped = 0.25
	DNA extraction		DNA sequencing and mapping				Genomic measures			Fitness evaluation
Individual	DNA Concentration QUBIT (ng/µL)	DIN TapeStation	Mean mapping quality	Mean coverage (X)	% of reference with a coverage >= 1X	Number of mapped bases (bp)	FYAN	FROH-0.1	FROH-1	Log(P)	Log(W)
F1B	18.4	9	58.486	43.7	93.76	4762873881	-0.105267	0.0986235	0.0441189	4.38203	1.45529
F2A	12.8	8.4	-	-	-	-	-	-	-	3.63759
F2B	13.6	8.7	-	-	-	-	-	-	-	4.44265
F6A	14.4	8.2	-	-	-	-	-	-	-	2.70805
F9A	15.4	9.2	58.4874	42.328	93.78	4613339645	-0.000846337	0.117612	0.0528224	2.89037	-0.559616
F7A	11.8	8.4	-	-	-	-	-	-	-	4.07754
F8A	15.6	9.1	-	-	-	-	-	-	-	2.63906
F11B	8.2	6.7	-	-	-	-	-	-	-	4.17439
F14A	15.1	9	58.4839	44.2762	93.71	4825668774	0.127844	0.317823	0.239157	4.04305	-1.68948
F13A	13.3	9.2	-	-	-	-	-	-	-	2.77259
F15B	9.04	8.7	-	-	-	-	-	-	-	3.3322
F19B	13.3	1.8	-	-	-	-	-	-	-	3.80666
F22A	22.8	9.4	58.4933	47.493	93.65	5176271274	-0.041624	0.120636	0.0500374	4.29046	1.79176
F21A	8.9	9.1	-	-	-	-	-	-	-	3.98898
F23A	21	9.5	-	-	-	-	-	-	-	4.00733
F23B	18.8	9.2	-	-	-	-	-	-	-	3.09104
F27A	22.4	9.2	58.465	50.5316	93.84	5507444617	0.058182	0.14205	0.0547724	4.46591	-0.071459
F26B	19.4	9	-	-	-	-	-	-	-	4.34381
F30A	16.3	8.9	-	-	-	-	-	-	-	3.52636
F31A	15.5	9.2	-	-	-	-	-	-	-	2.99573
F35A	14.5	8.6	58.4989	47.185	93.77	5142697751	-0.14107	0.0948832	0.0246624	4.63473	2.89037
F31B	-	-	-	-	-	-	-	-	-	1.79176
F32B	18.7	6.5	-	-	-	-	-	-	-	3.09104
F36A	13.7	9	-	-	-	-	-	-	-	4.15888
F40A	19.4	9	58.4592	46.6303	93.78	5082246237	-0.0251723	0.243797	0.141161	3.61092	-0.361013
F41A	17.8	9.1	-	-	-	-	-	-	-	3.58352
F41B	15.4	7.9	-	-	-	-	-	-	-	3.4012
F42A	14.3	6.5	-	-	-	-	-	-	-	3.71357
F46B	11.8	8.5	58.5896	51.7691	93.43	5642326353	0.00173855	0.170921	0.107382	4.09434	-0.628609
F45A	9.42	6.9	-	-	-	-	-	-	-	3.78419
F46A	11.1	6.3	-	-	-	-	-	-	-	4.04305
F49B	18.5	6.6	-	-	-	-	-	-	-	4.18965
F51A	18.3	8.3	58.6114	60.3463	93.24	6577159486	0.0970394	0.314591	0.148089	4.06044	0.0851578
F50A	9.62	8.9	-	-	-	-	-	-	-	2.77259
F53A	14.5	8.7	-	-	-	-	-	-	-	4.06044
F54B	13.8	8.4	-	-	-	-	-	-	-	4.67283
F56A	9.16	9.2	58.5832	34.537	93.24	3764196995	0.0986428	0.335253	0.190942	1.94591	-1.67006
F57A	10.1	8.9	-	-	-	-	-	-	-	4.33073
F58B	4.09	-	-	-	-	-	-	-	-	3.85015
F60B	9.21	6.8	-	-	-	-	-	-	-	3.98898
F63A	13.2	8.8	58.6054	59.4149	93.2	6475646750	0.185666	0.380858	0.229016	3.04452	-0.931558
F63B	11.6	6.7	-	-	-	-	-	-	-	4.07754
F66A	11	6.6	-	-	-	-	-	-	-	3.21888
F66B	9.65	8.6	-	-	-	-	-	-	-	4.11087
F69B	15.2	9.3	58.6113	46.9612	93.25	5118311793	0.117144	0.262723	0.1626	3.98898	-0.274437
F68A	16.9	8.7	-	-	-	-	-	-	-	3.4012
F69A	16.2	7.1	-	-	-	-	-	-	-	3.78419
F71B	13.7	8.8	-	-	-	-	-	-	-	3.85015
F73B	15.8	8.8	58.5792	50.2938	93.36	5481531997	0.145834	0.273372	0.175111	3.3673	-0.369747
F75A	18.6	7.5	-	-	-	-	-	-	-	4.34381
F77B	14	8.5	-	-	-	-	-	-	-	3.3322
F78B	12.7	9	-	-	-	-	-	-	-	3.95124
F86B	18.5	8.3	58.5528	58.3315	93.41	6357556817	0.189958	0.378741	0.262527	4.86753	1.28402
F81A	17.7	8.4	-	-	-	-	-	-	-	1.94591
F87A	15.5	7.6	-	-	-	-	-	-	-	4.31749
F87B	-	-	-	-	-	-	-	-	-	1.09861
F88B	15	8.9	58.6072	48.3302	93.36	5267513964	-0.0673503	0.149641	0.0436533	4.47734	-1.5724
F88A	-	-	-	-	-	-	-	-	-	3.91202
F90B	10.6	6.8	-	-	-	-	-	-	-	3.55535
F93A	12.5	9.1	-	-	-	-	-	-	-	3.71357
F95A	13.7	9.1	58.6519	36.2098	93.31	3946516587	-0.039882	0.0628426	0	4.02535	0.634307
F95B	-	-	-	-	-	-	-	-	-	1.79176
F7B	10.5	8.8	-	-	-	-	-	-	-	4.54329
F8B	12.4	9	-	-	-	-	-	-	-	4.09434
F20B	15.7	9.5	58.5447	59.8382	93.72	6521777241	-0.013159	0.177944	0.0808904	4.51086	-0.780159
F13B	13.3	8.6	-	-	-	-	-	-	-	3.89182
F4A*	-	-	-	-	-	-	-	-	-	1.38629	-
F12A*	-	-	-	-	-	-	-	-	-	2.48491	-
F12B*	-	-	-	-	-	-	-	-	-	1.60944	-
F14B*	-	-	-	-	-	-	-	-	-	2.89037	-
F32A*	-	-	-	-	-	-	-	-	-	0.693147	-
F37A*	-	-	-	-	-	-	-	-	-	1.60944	-
F44B*	-	-	-	-	-	-	-	-	-	2.3979	-
F65A*	-	-	-	-	-	-	-	-	-	3.82864	-
F78A *	-	-	-	-	-	-	-	-	-	1.60944	-
F4B	-	-	-	-	-	-	-	-	-	-	-
F15A	-	-	-	-	-	-	-	-	-	-	-
F17A	-	-	-	-	-	-	-	-	-	-	-
F20A	-	-	-	-	-	-	-	-	-	-	-
F30B	-	-	-	-	-	-	-	-	-	-	-
F33A	-	-	-	-	-	-	-	-	-	-	-
F34A	-	-	-	-	-	-	-	-	-	-	-
F44A	-	-	-	-	-	-	-	-	-	-	-
F48A	-	-	-	-	-	-	-	-	-	-	-
F51B	-	-	-	-	-	-	-	-	-	-	-
F54A	-	-	-	-	-	-	-	-	-	-	-
F58A	-	-	-	-	-	-	-	-	-	-	-
F60A	-	-	-	-	-	-	-	-	-	-	-
F62A	-	-	-	-	-	-	-	-	-	-	-
F72A	-	-	-	-	-	-	-	-	-	-	-
F73A	-	-	-	-	-	-	-	-	-	-	-
F81B	-	-	-	-	-	-	-	-	-	-	-
F82B	-	-	-	-	-	-	-	-	-	-	-
F86A	-	-	-	-	-	-	-	-	-	-	-
F89A	-	-	-	-	-	-	-	-	-	-	-
F90A	-	-	-	-	-	-	-	-	-	-	-
F92A	-	-	-	-	-	-	-	-	-	-	-
F19A	-	-	-	-	-	-	-	-	-	♂ dead	-
F45B	-	-	-	-	-	-	-	-	-	♀ dead	-
F89B	-	-	-	-	-	-	-	-	-	♂ dead	-
*	Apparently infertile females at the time prior to placing them with curly females in the same tube, as suggested by the absence of larvae/pupae at that time. These females were discarded for the evaluation of fitness.
♀ and/or ♂ dead	Dead flies shortly after pairs were placed in tubes. There is no evidence that mating did occur.
